# Supplementary material for: Quantifying Spatial Heterogeneity of Tumor-Infiltrating Lymphocytes to Predict Survival of Individual Cancer Patients
Source: J Pers Med. 2022 Jul 7;12(7):1113. doi: 10.3390/jpm12071113 (PMC9317291; doi:10.3390/jpm12071113)
Supplement: Supplementary file 1 [file jpm-12-01113-s001.zip]

Archive with 2 entries (2 files):
- jpm-1775220-supplementary-Figures S1-S7.zip
- jpm-1775220-supplementary-File S1.zip
